# Supplementary material for: Identification of Prognostic Factors in Esophageal Cancer Using Machine Learning: A Retrospective Study Based on the SEER Database
Source: J Clin Med. 2026 Apr 16;15(8):3049. doi: 10.3390/jcm15083049 (PMC13116311; doi:10.3390/jcm15083049)
Supplement: Supplementary file 1 [file jcm-15-03049-s001.zip]

Archive with 1 entries (1 files):
- jcm-4222984-supplementary.pdf
